# Supplementary material for: Selective CDK9 Inhibition by Natural Compound Toyocamycin in Cancer Cells
Source: Cancers (Basel). 2022 Jul 8;14(14):3340. doi: 10.3390/cancers14143340 (PMC9324262; doi:10.3390/cancers14143340)
Supplement: Supplementary file 1 [file cancers-14-03340-s001.zip]

Archive with 1 entries (1 files):
- cancers-1732088-supplementary.pdf
